# Supplementary material for: Exopolysaccharide Biosynthesis in Rhizobium leguminosarum bv. trifolii Requires a Complementary Function of Two Homologous Glycosyltransferases PssG and PssI
Source: Int J Mol Sci. 2023 Feb 20;24(4):4248. doi: 10.3390/ijms24044248 (PMC9961541; doi:10.3390/ijms24044248)
Supplement: Supplementary file 1 [file ijms-24-04248-s001.zip]

Archive with 1 entries (1 files):
- ijms-2144244-supplementary.pdf
